# Supplementary material for: First-Order Estimates of Coastal Bathymetry in Ilulissat and Naajarsuit Fjords, Greenland, from Remotely Sensed Iceberg Observations
Source: Remote Sens (Basel). Author manuscript; Available in PMC 2019 Dec 5. (PMC6894177; doi:10.3390/rs11080935)
Supplement: Supplemental Material [file NIHMS1056951-supplement-Supplemental_Material.zip]

Archive with 5 entries (3 files):
- remotesensing-465187-final-supp/
- remotesensing-465187-final-supp/Scheicketal_remotesensing465187_II_stranded_iceberg_movie.gif
- remotesensing-465187-final-supp/Scheicketal_remotesensing465187_rev1_supplementarymaterial.pdf
- remotesensing-465187-final-supp/__MACOSX/
- remotesensing-465187-final-supp/__MACOSX/._Scheicketal_remotesensing465187_II_stranded_iceberg_movie.gif
